# Supplementary material for: Network analysis of microRNAs, genes and their regulation in diffuse and follicular B-cell lymphomas
Source: Oncotarget. 2018 Jan 5;9(8):7928–41. doi: 10.18632/oncotarget.23974 (PMC5814270; doi:10.18632/oncotarget.23974)
Supplement: Supplementary file 3 [file oncotarget-09-7928-s003.xlsx]

## Sheet: Description
Supplementarry Tables: miRNAs and genes are significantly changing in DLBCL and FL were paring using Ingenuity system
A.56 uniqe miRNAs and 845 genes are significantly changing in DLBCL generated 970 pairs.
B. 84 uniqe miRNAs and 60 genes are significantly changing in DLBCL generated 90 pairs.

## Sheet: DLBCL MIRS-GENES
Row Labels	hsa-miR-29c	hsa-miR-18b	hsa-miR-93	hsa-miR-145-5p	hsa-miR-92a	hsa-let-7e	hsa-miR-195	hsa-miR-203a	hsa-miR-320	hsa-miR-494	hsa-miR-199a-5p	hsa-miR-20b-5p	hsa-miR-143-3p	hsa-miR-205-5p	hsa-miR-139	hsa-miR-95	hsa-miR-328	hsa-miR-142-3p	hsa-miR-142-5p	hsa-miR-10b-5p	hsa-miR-150	hsa-miR-99b-5p	hsa-miR-149	hsa-miR-126-3p	hsa-miR-638	hsa-miR-15a	hsa-miR-210	hsa-miR-20a	hsa-miR-19b	hsa-let-7d	hsa-miR-181a	hsa-miR-26a	hsa-miR-221	hsa-miR-222	hsa-miR-421	hsa-miR-324-5p	hsa-miR-1260	hsa-miR-590	hsa-miR-518a	hsa-miR-16	hsa-miR-17-5p	hsa-miR-106a	hsa-miR-21	hsa-miR-155	hsa-miR-34a-5p
CDK6				10		10	10		10			10			10	10							10			11				100		100			100			100		101	110				111	16
MIER3	1	10	10	10	10						10																	100					100	100							110	110		111		12
RORA	1	10	10		10					10																11		100	100											101	110	110		111		12
SLC1A2	1	10	10	10						10																11		100					100	100						101	110	110				12
CCND2	1	10	10	10						10																11		100	100											101	110	110				11
NFIB	1	10	10	10	10					10																		100	100												110	110	111			11
AK4							10	10	10			10				10										11									100					101	110				111	10
BCL11B	1	10	10		10																							100					100	100							110	110	111			10
CDC25A						10	10					10														11				100							100	100		101	110				111	10
CNOT6L		10	10	10							10															11		100	100											101	110	110				10
CREBRF		10	10								10															11		100	100											101	110	110	111			10
TNPO1							10	10	10					10	10											11					100	100						100		101						10
TP53INP1	1	10	10																									100	100				100	100							110	110		111		10
CD69		10	10		10																					11		100												101	110	110	111			9
CELF2	1	10	10		10					10	10																	100													110	110				9
CHIC1		10	10																							11		100	100											101	110	110	111			9
PHTF2		10	10		10						10		10															100	100												110	110				9
RAB8B		10	10		10																					11		100	100											101	110	110				9
ZBTB18		10	10		10						10																	100	100												110	110		111		9
CBX5						10	10	10															10			11				100	100									101						8
CYLD		10	10																							11		100	100											101	110	110				8
ELL2				10			10	10	10						10											11														101					111	8
HIPK3		10	10		10																							100	100												110	110	111			8
IL6ST		10	10		10																							100	100												110	110		111		8
MCL1							10		10			10														11					100	100								101	110					8
PHC3		10	10																							11		100												101	110	110		111		8
ACSL1							10	10						10												11					100									101					111	7
CCNG2		10	10	10																					10			100													110	110				7
COL4A3	1	10	10	10																								100													110	110				7
CPEB4						10		10								10														100	100	100			100											7
DENND5B	1	10	10	10																								100													110	110				7
DIP2C	1	10	10																					10				100													110	110				7
GSE1							10							10		10										11					100				100					101						7
PPM1A							10	10				10														11														101	110				111	7
SLC40A1		10	10																									100					100	100							110	110				7
TXNIP		10	10																							11		100												101	110	110				7
VAPA		10	10	10																								100	100												110	110				7
BHLHE41							10		10			10														11														101	110					6
CALD1		10	10																									100	100												110	110				6
CCDC50	1	10	10																									100													110	110				6
CNR1	1				10					10																			100				100	100												6
E2F7							10		10																	11					100	100								101						6
ERAP1		10	10										10															100													110	110				6
FGL2		10	10							10																		100													110	110				6
IGF1	1																									11			100				100	100						101						6
ITGA4		10	10								10																	100													110	110				6
ITPRIPL2				10					10			10									10																100				110					6
KAT2B		10	10		10																							100													110	110				6
L3MBTL3		10	10																									100	100												110	110				6
MAP3K1		10	10																									100													110	110	111			6
MARCH1	1	10	10																									100													110	110				6
MCC		10	10							10																		100													110	110				6
MGLL						10						10						10	10											100											110					6
MYBL1																										11			100				100	100						101				111		6
PCDH9					10																					11							100	100						101				111		6
PRKACB		10	10																									100	100												110	110				6
TSC22D3	1												10													11							100	100						101						6
ZFAND4		10	10								10																	100													110	110				6
ANKRD29		10	10																									100													110	110				5
BBX		10	10																									100													110	110				5
BCAT1				10		10			10																					100		100														5
BCL7A	1																									11			100											101			111			5
CD47																										11							100	100						101				111		5
CEP120		10	10																									100													110	110				5
CXCL14		10	10																									100													110	110				5
DDX5		10	10																									100													110	110				5
DPF3		10	10																									100													110	110				5
EML6	1																									11							100	100						101						5
H3F3A/H3F3B							10		10																	11					100									101						5
KIF23							10					10														11														101	110					5
MGEA5		10	10																									100													110	110				5
PMAIP1						10												10	10											100		100														5
POLQ												10				10															100				100						110					5
PRRX1		10	10																									100													110	110				5
RBMS3																										11			100											101			111	111		5
RICTOR													10													11			100											101				111		5
SPOPL		10	10																									100													110	110				5
SYNE1		10	10																									100													110	110				5
TBC1D8B		10	10																									100													110	110				5
TIA1					10																					11			100											101				111		5
TNFSF11		10	10																									100													110	110				5
VIM		10	10																									100													110	110				5
ZAK							10	10									10									11														101						5
AGFG1				10						10																							100	100												4
BACH2	1			10																						11														101						4
CA12							10																			11										100				101						4
CD163							10																			11					100									101						4
CDC42							10								10											11														101						4
DUSP5								10						10																	100	100														4
LDLRAD4	1				10																					11														101						4
MAF				10						10			10																															111		4
MBNL1																				10		10							100														111			4
NLN						10			10																					100	100															4
NUCKS1																		10	10				10								100															4
PRRC2C							10																			11					100									101						4
RRM2						10						10																		100											110					4
SPTBN1								10							10																	100				100										4
ANLN							10																			11														101						3
ARHGAP29				10	10						10																																			3
BTLA					10																					11														101						3
CCNE1							10																			11														101						3
CD28				10																						11														101						3
CELSR1				10							10																		100																	3
CHD2																										11			100											101						3
CHEK1							10																			11														101						3
COL11A1						10																								100		100														3
CPM						10																								100		100														3
CXCL12																													100				100	100												3
HS3ST3B1	1																			10		10																								3
LRRC32																		10	10												100															3
MATN2											10																		100														111			3
MBNL2																										11			100											101						3
MIDN								10				10																													110					3
MYOCD															10		10				10																									3
OSBPL3	1																																100	100												3
PAPOLG	1																																100	100												3
PARM1																										11			100											101						3
PARP8				10	10					10																																				3
PRR11							10																			11														101						3
PXDN						10		10																						100																3
RACGAP1												10																								100					110					3
RHOBTB3									10									10	10																											3
SATB1																													100														111	111		3
SCAI	1																									11														101						3
SEC62				10																													100	100												3
SLC30A4										10																11														101						3
SLC38A5							10																			11														101						3
TARDBP													10							10		10																								3
TRIB2	1																			10		10																								3
UBE2S							10																			11														101						3
YAP1																										11														101			111			3
ADAM10					10					10																																				2
ADM																															100	100														2
AFF3				10	10																																									2
AICDA																					10										100															2
AURKB						10																								100																2
AUTS2				10							10																																			2
BZW2						10																								100																2
CAMK2D				10						10																																				2
COL1A1						10																								100																2
COL3A1						10																								100																2
COL5A1																															100	100														2
COL5A2						10																								100																2
COL9A3						10																								100																2
DDX6								10						10																																2
DMXL2														10																	100															2
DNAJC3									10																						100															2
EDNRB					10																								100																	2
EGFR																										11														101						2
EME1															10																														111	2
ESPL1						10																								100																2
FCRL2																										11														101						2
FOXM1									10																												100									2
GALNT3																																	100	100												2
GMNN																10																			100											2
GPR137B												10																													110					2
H2AFX				10													10																													2
HK2						10																								100																2
HMMR																10																			100											2
HOMER1								10																								100														2
HSPA6												10																													110					2
IKZF2				10	10																																									2
IL10						10																								100																2
INPP4B																																	100	100												2
KIAA0101																10																			100											2
LBH													10																100																	2
LIFR													10																														111			2
LYPLAL1																										11														101						2
MATR3								10																								100														2
MCTP2											10																																111			2
MEF2C																													100														111			2
MEOX2																										11														101						2
MSI2													10																															111		2
NAMPT				10																												100														2
NR1D2																											11																	111		2
NSMCE4A																																	100	100												2
PBK												10																													110					2
PCM1																										11														101						2
PDXK																																					100								111	2
PI15									10																													100								2
PNISR																										11														101						2
PNKD						10																								100																2
RAB31								10																								100														2
RALGPS2																													100														111			2
S100A8						10																								100																2
SEC14L1						10																								100																2
SERPINE2																										11														101						2
SLC22A3													10																100																	2
SLC25A37																															100	100														2
SLC31A1						10																								100																2
SMARCA4															10																					100										2
ST6GAL1											10																																111			2
ST8SIA1																																	100	100												2
STRBP																										11														101						2
TPM2						10																								100																2
TYMS						10																								100																2
UHRF1						10																								100																2
USP45					10								10																																	2
XK						10																								100																2
ZNF83																																	100	100												2
ADAMTS2				10																																										1
ADGRG2																																											111			1
ALOX5																													100																	1
ALPK2																													100																	1
ANKRD44					10																																									1
ANP32E								10																																						1
AQP9																																				100										1
ATP1B1																															100															1
BID																																100														1
BIRC5								10																																						1
BLOC1S6				10																																										1
BRCA1														10																																1
C7																																											111			1
CALR																															100															1
CBX7																													100																	1
CCL8																															100															1
CCNA2				10																																										1
CD200											10																																			1
CDC6																																100														1
CENPF														10																																1
CHAC2				10																																										1
CHL1																																											111			1
CILP																																100														1
CIRBP				10																																										1
CKS2																																100														1
COL4A4	1																																													1
CR2																													100																	1
CRISPLD2				10																																										1
CTLA4																																												111		1
CTPS2														10																																1
CTSB									10																																					1
DEPDC1																																100														1
DEPDC1B																																100														1
FAM169A										10																																				1
GINS4								10																																						1
GLCCI1																																											111			1
GMDS																																100														1
HHEX				10																																										1
HILPDA																					10																									1
ICOS	1																																													1
IFI44L														10																																1
IGFBP3																													100																	1
IGFBP5													10																																	1
ITK																																												111		1
KCNH8													10																																	1
KLF2					10																																									1
KLHL14					10																																									1
LOXL2																																100														1
MBD4																													100																	1
MIS18A																																					100									1
NAP1L3	1																																													1
NCAPH																																				100										1
NCOA2											10																																			1
NPHP3					10																																									1
PDE7A																																												111		1
PLAU																															100															1
PLEKHF2	1																																													1
PLOD2																																100														1
PPM1K																											11																			1
PRDM15					10																																									1
PSTPIP2																	10																													1
RAD51AP1									10																																					1
SESN3					10																																									1
SLC16A7	1																																													1
SLC26A7																													100																	1
SLC7A5																	10																													1
SNX30					10																																									1
SOX9				10																																										1
SPP1																															100															1
SRSF11													10																																	1
STEAP1								10																																						1
SYBU																													100																	1
SYNPO2																													100																	1
TBC1D4										10																																				1
TCL1A	1																																													1
TFPI																													100																	1
TFRC				10																																										1
THBS2																															100															1
TMEM97																																													111	1
TMF1					10																																									1
TOB1																																100														1
TPR				10																																										1
TRAF5	1																																													1
TRIP13																																				100										1
USP6NL	1																																													1
VCAN																															100															1
VSIG4																	10																													1
YIPF4																																							100							1
ZDHHC2													10																																	1
ZNF207										10																																				1
ZNF608																																							100							1
ZWINT																																					100									1
Grand Total	1	10	10	10	10	10	10	10	10	10	10	10	10	10	10	10	10	10	10	10	10	10	10	10	10	11	11	100	100	100	100	100	100	100	100	100	100	100	100	101	110	110	111	111	111	45
	33	51	51	37	32	29	25	20	17	17	16	16	15	10	8	8	6	5	5	4	4	4	3	1	1	64	2	51	47	29	28	28	22	22	8	7	6	4	2	64	67	51	22	19	9

## Sheet: FL GENES-MIRS
Row Labels	hsa-miR-26b	hsa-miR-27a	hsa-miR-1271	hsa-miR-200a	hsa-miR-30d	hsa-miR-181a	hsa-miR-23a	hsa-miR-374a	hsa-miR-144	hsa-miR-639	hsa-miR-7	hsa-miR-202	hsa-miR-29a	hsa-miR-9	hsa-miR-141	hsa-miR-30a	hsa-miR-338	hsa-miR-222	hsa-miR-150	hsa-miR-155	hsa-miR-193a-5p	hsa-miR-193b-5p	hsa-miR-301b	hsa-miR-33a	hsa-miR-663	hsa-miR-106a	hsa-miR-17	hsa-miR-26a	hsa-miR-19a-3p	hsa-miR-19b	hsa-miR-16	hsa-miR-21	hsa-miR-20a	hsa-miR-20b	hsa-miR-92B	hsa-let-7	hsa-miR-487
SNX30	1000		1000		1000		1000					1010		10		10	10											100							100
BCL7A		1000								1000		1010	1100																100	100	100	100
CXCL12				1000			1000								10			10					10						100	100
LIFR	1000	1000			1000									10		10												100				100
SLC26A7				1000											10		10							10					100	100
TBC1D4	1000	1000	1000			1000								10														100
EML6			1000										1100					10													100						100
ZNF608	1000	1000			1000											10												100
ANKRD29																										110	110						100	100
CXCL14																										110	110						100	100
TRIB2	1000											1010	1100															100
EGFR		1000									1000																				100
ITK																				10	10	10
MATN2																													100	100		100
MME						1000		1000						10
PRDM15																	10								10										100
TTBK2			1000	1000											10
ENTPD1																			10
PMAIP1																																				100
PRICKLE1									1000
RGCC								1000
ADGRG2
