# Supplementary material for: Network analysis of microRNAs, genes and their regulation in diffuse and follicular B-cell lymphomas
Source: Oncotarget. 2018 Jan 5;9(8):7928–41. doi: 10.18632/oncotarget.23974 (PMC5814270; doi:10.18632/oncotarget.23974)
Supplement: Supplementary file 4 [file oncotarget-09-7928-s004.xlsx]

## Sheet: DLBCL GO-Biological Process
GeneAnalytics - Function-based Analysis, GO-Biological Process results			Prepared for: Polina Geva (polinag@ariel.ac.il)
			Date: 1/17/2017
Copyright © LifeMap Sciences, Inc.
Statistics:
# Identified genes	291
# Matched genes	114
# Matched entities	26
Matching score statistics:		ס
# High score matches	10
# Med score matches	16
# Low score matches	0
Results DLBCL GO-Biological Process
Score	GO annotation	Name	# Genes	# Matched Genes	Matched Genes (Symbols)
23.2069	GO:0030198	Extracellular Matrix Organization	206	16	SPP1, ITGA4, PXDN, SOX9, NPHP3, CD47, COL1A1, COL3A1, COL11A1, COL4A3, COL9A3, COL4A4, CRISPLD2, COL5A1, COL5A2, VCAN
20.2849	GO:0030574	Collagen Catabolic Process	66	9	ADAMTS2, COL1A1, COL3A1, COL11A1, COL4A3, COL4A4, COL5A1, COL5A2, CTSB
18.5094	GO:0030199	Collagen Fibril Organization	40	7	LOXL2, ADAMTS2, COL1A1, COL3A1, COL11A1, COL5A1, COL5A2
15.0191	GO:0045944	Positive Regulation of Transcription From RNA Polymerase II Promoter	992	32	SMARCA4, E2F7, EGFR, MYOCD, MYBL1, KLF2, FOXM1, IGF1, IL10, NAMPT, IKZF2, RORA, MEF2C, HHEX, MEOX2, NCOA2, PRRX1, KAT2B, NFIB, SOX9, SLC40A1, TARDBP, MAF, NUCKS1, TNFSF11, DDX5, UHRF1, YAP1, AUTS2, BCL11B, BRCA1, CD28
14.8896	GO:0009314	Response to Radiation	40	6	MBD4, SERPINE2, COL3A1, CXCL12, ZAK, CDC25A
14.8345	GO:0032355	Response to Estradiol	133	10	EGFR, MBD4, TFPI, COL1A1, TXNIP, BID, BRCA1, CCNE1, CALR, CCNA2
14.4049	GO:0051301	Cell Division	335	16	MIS18A, NCAPH, CENPF, CKS2, TPR, UBE2S, ZNF207, ZWINT, BIRC5, CCNE1, CCNG2, CDC6, CDC25A, CCND2, CCNA2, CDK6
14.0763	GO:0008284	Positive Regulation of Cell Proliferation	497	20	EDNRB, EGFR, ADAM10, MYOCD, PLAU, FOXM1, IGF1, NAMPT, LIFR, HILPDA, IL6ST, ADM, ST8SIA1, SOX9, CD47, CNOT6L, CXCL12, YAP1, BIRC5, CALR
13.986	GO:0022027	Interkinetic Nuclear Migration	5	3	HHEX, CEP120, PCM1
13.9831	GO:0045780	Positive Regulation of Bone Resorption	14	4	EGFR, SPP1, TFRC, TNFSF11
12.98	GO:0043588	Skin Development	51	6	ADAMTS2, COL1A1, COL3A1, COL5A1, COL5A2, BCL11B
12.7388	GO:0000082	G1/S Transition of Mitotic Cell Cycle	101	8	TYMS, RRM2, BCAT1, CAMK2D, CCNE1, CDC6, CDC25A, CDK6
12.6454	GO:0000122	Negative Regulation of Transcription From RNA Polymerase II Promoter	710	24	SMARCA4, E2F7, EDNRB, MYOCD, PPM1A, FOXM1, MEF2C, HHEX, NCOA2, SATB1, PRRX1, SOX9, MAF, TPR, TSC22D3, DDX5, UHRF1, TXNIP, ZBTB18, AURKB, BHLHE41, BACH2, CBX7, CALR
12.3966	GO:0071230	Cellular Response to Amino Acid Stimulus	55	6	EGFR, SESN3, COL1A1, COL3A1, CPEB4, COL5A2
12.0994	GO:0051726	Regulation of Cell Cycle	137	9	KIAA0101, FOXM1, PRR11, TARDBP, CENPF, CCNE1, CCNG2, CDC25A, CCND2
12.0243	GO:0010906	Regulation of Glucose Metabolic Process	20	4	IGFBP3, RORA, IGFBP5, NCOA2
12.0029	GO:0032467	Positive Regulation of Cytokinesis	37	5	KIF23, RACGAP1, AURKB, CDC6, CDC42
11.9987	GO:0051256	Mitotic Spindle Midzone Assembly	8	3	KIF23, RACGAP1, AURKB
11.9666	GO:0008283	Cell Proliferation	389	16	EGFR, IGF1, HHEX, CEP120, CENPF, CKS2, COL4A3, PDXK, TYMS, UHRF1, ZAK, YAP1, AURKB, BHLHE41, BCAT1, CDC25A
11.5117	GO:0042127	Regulation of Cell Proliferation	211	11	EGFR, PLAU, HHEX, ITK, SOX9, CHEK1, TFRC, TXNIP, YAP1, BID, BRCA1
11.5117	GO:0007568	Aging	211	11	EDNRB, IGF1, LOXL2, IL10, IGFBP5, ADM, TFRC, COL3A1, CNR1, TYMS, AURKB
11.2673	GO:0000083	Regulation of Transcription Involved in G1/S Transition of Mitotic Cell Cycle	23	4	TYMS, RRM2, CCNE1, CDC6
11.2153	GO:2000620	Positive Regulation of Histone H4-K16 Acetylation	2	2	AUTS2, BRCA1
11.2153	GO:1903225	Negative Regulation of Endodermal Cell Differentiation	2	2	COL5A1, COL5A2
11.2153	GO:0000915	Actomyosin Contractile Ring Assembly	2	2	KIF23, RACGAP1
11.0283	GO:0045893	Positive Regulation of Transcription, DNA-templated	585	20	SMARCA4, MYOCD, PPM1A, MYBL1, KLF2, FOXM1, IGF1, IL10, LBH, RORA, MEF2C, KAT2B, SOX9, NR1D2, CKS2, COL1A1, TP53INP1, BRCA1, CCNE1, CCNA2

## Sheet: FL GO-Biological Process
GeneAnalytics - Function-based Analysis, GO-Biological Process results				Prepared for: Polina Geva (polinag@ariel.ac.il)
				Date: 12/11/2016
Copyright © LifeMap Sciences, Inc.
Statistics:
# Identified genes		22
# Matched genes		13
# Matched entities		21
Matching score statistics:
# High score matches		1
# Med score matches		20
# Low score matches		0
Results FL GO-Biological Process
Score	GO annotation	Name	# Genes	# Matched Genes	Matched Genes (Symbols)
14.7318	GO:0031659	Positive Regulation of Cyclin-dependent Protein Serine/threonine Kinase Activity Involved in G1/S Transition of Mitotic Cell Cycle	8	2	RGCC, EGFR
9.82925	GO:0045081	Negative Regulation of Interleukin-10 Biosynthetic Process	1	1	TRIB2
9.82925	GO:0031104	Dendrite Regeneration	1	1	MATN2
9.82925	GO:0001100	Negative Regulation of Exit From Mitosis	1	1	RGCC
9.82925	GO:2000691	Negative Regulation of Cardiac Muscle Cell Myoblast Differentiation	1	1	PRICKLE1
9.06385	GO:0060326	Cell Chemotaxis	58	2	CXCL12, CXCL14
8.92121	GO:0007202	Activation of Phospholipase C Activity	61	2	EGFR, ITK
8.83004	GO:0032436	Positive Regulation of Proteasomal Ubiquitin-dependent Protein Catabolic Process	63	2	PRICKLE1, TRIB2
8.83001	GO:0090272	Negative Regulation of Fibroblast Growth Factor Production	2	1	RGCC
8.83001	GO:1901991	Negative Regulation of Mitotic Cell Cycle Phase Transition	2	1	RGCC
8.83001	GO:0043006	Activation of Phospholipase A2 Activity By Calcium-mediated Signaling	2	1	EGFR
8.83001	GO:0043331	Response to DsRNA	2	1	PMAIP1
8.83001	GO:0009181	Purine Ribonucleoside Diphosphate Catabolic Process	2	1	ENTPD1
8.83001	GO:0001865	NK T Cell Differentiation	2	1	ITK
8.83001	GO:0032633	Interleukin-4 Production	2	1	ITK
8.74179	GO:0031100	Organ Regeneration	65	2	LIFR, CXCL12
8.24581	GO:0072537	Fibroblast Activation	3	1	RGCC
8.24581	GO:0070141	Response to UV-A	3	1	EGFR
8.24581	GO:0031339	Negative Regulation of Vesicle Fusion	3	1	TBC1D4
8.24581	GO:0071492	Cellular Response to UV-A	3	1	MME
8.24581	GO:0003331	Positive Regulation of Extracellular Matrix Constituent Secretion	3	1	RGCC
7.96874	GO:0048861	Leukemia Inhibitory Factor Signaling Pathway	4	1	LIFR
